# Supplementary material for: Number of MRI T1-hypointensity corrected by T2/FLAIR lesion volume indicates clinical severity in patients with multiple sclerosis
Source: PLoS One. 2020 Apr 3;15(4):e0231225. doi: 10.1371/journal.pone.0231225 (PMC7122737; doi:10.1371/journal.pone.0231225)
Supplement: S1 Table — (XLSX) [file pone.0231225.s001.xlsx]

## Sheet: 元データベース
Pt Number	MS type	Sex	Onset age	Duration	EDSS	MSSS	ARR	Age-adjusted GM atrophy	GM atrophy per year	Age-adjusted WM atrophy	WM atrophy per year	FLAIR lesion volume [cc]	FL formation / duration	T1-hypointense count	FL count	T1-count / FL-volume	T1-count / FL-couunt
1	RRMS	M	26	34	2	0.82	0.0882353	-162.06	-4.76647	7.572	0.222706	14.8	0.435294	1	7	0.0675676	0.142857
2	SPMS	F	18	34	6.5	5.5	0.0882353	-112.98	-3.32294	-53.572	-1.57565	16.1	0.473529	9	15	0.559006	0.6
3	RRMS	M	25	12	3.5	3.94	0.416667	-112.55	-9.37917	-73.775	-6.14792	33.2	2.76667	12	19	0.361446	0.631579
4	SPMS	F	20	32	9	9.6	unknown	-254	-7.9375	-64.1	-2.00313	30.7	0.959375	13	38	0.423453	0.342105
5	SPMS	F	26	23	8	8.87	0.304348	-100.06	-4.35043	-39.428	-1.71426	9.7	0.421739	5	13	0.515464	0.384615
6	RRMS	F	17	23	2	0.91	0.652174	-177.47	-7.71609	-55.167	-2.39857	41.9	1.82174	18	34	0.429594	0.529412
7	RRMS	M	25	18	3.5	2.7	0.5	-139.55	-7.75278	-47.775	-2.65417	19.6	1.08889	5	48	0.255102	0.104167
8	RRMS	F	40	6	1	1.13	0.166667	-47.2	-7.86667	-38.7	-6.45	7.8	1.3	2	7	0.25641	0.285714
9	RRMS	M	44	15	3.5	3.44	0.533333	-89.24	-5.94933	-73.108	-4.87387	22	1.46667	15	18	0.681818	0.833333
10	RRMS	F	37	18	1	0.26	0.111111	-120.67	-6.70389	-34.407	-1.9115	6.1	0.338889	1	3	0.163934	0.333333
11	RRMS	M	23	14	2	1.7	0.5	-150.53	-10.7521	-104.187	-7.44193	31.2	2.22857	13	19	0.416667	0.684211
12	SPMS	M	26	16	4.5	0.53	0.375	-210.06	-13.1287	-163.428	-10.2142	31	1.9375	3	19	0.0967742	0.157895
13	SPMS	F	20	17	5.5	4.94	0.411765	-67	-3.94118	-77.1	-4.53529	19.5	1.14706	11	36	0.564103	0.305556
14	SPMS	M	30	13	3.5	3.7	0.0769231	-124.1	-9.54615	-121.1	-9.31538	23.4	1.8	16	31	0.683761	0.516129
15	SPMS	F	24	13	3.5	3.7	0.692308	-99.04	-7.61846	-78.028	-6.00215	19.2	1.47692	15	32	0.78125	0.46875
16	RRMS	F	24	14	1.5	1.03	0.857143	-121.04	-8.64571	-35.028	-2.502	42.1	3.00714	17	27	0.4038	0.62963
17	RRMS	F	19	12	2.5	2.64	0.333333	-109.49	-9.12417	-77.883	-6.49025	23.7	1.975	15	27	0.632911	0.555556
18	RRMS	M	11	11	0	0.17	0.272727	-52.41	-4.76455	-32.763	-2.97845	3.8	0.345455	1	12	0.263158	0.0833333
19	RRMS	F	23	10	1.5	1.53	0.2	-31.53	-3.153	-23.187	-2.3187	8.6	0.86	4	11	0.465116	0.363636
20	PPMS	M	25	10	6	7.39	0.1	-201.55	-20.155	4.225	0.4225	15.2	1.52	5	15	0.328947	0.333333
21	RRMS	M	26	9	0	0.21	0.444444	-124.06	-13.7844	30.572	3.39689	11.5	1.27778	0	5	0	0
22	RRMS	F	25	10	2	2.34	0.4	-104.55	-10.455	45.225	4.5225	10.7	1.07	4	27	0.373832	0.148148
23	RRMS	F	37	11	1	0.71	0.181818	-87.67	-7.97	4.593	0.417545	17.4	1.58182	8	26	0.45977	0.307692
24	RRMS	F	19	8	1	0.94	0.375	-105.49	-13.1863	-1.883	-0.235375	8.2	1.025	1	10	0.121951	0.1
25	RRMS	F	28	8	0	0.21	0.25	-87.08	-10.885	-6.452	-0.8065	10	1.25	2	15	0.2	0.133333
26	RRMS	F	26	7	1.5	2.1	0.142857	-52.06	-7.43714	-63.428	-9.06114	9.6	1.37143	0	16	0	0
27	SPMS	M	51	14	4	4.26	unknown	-198.81	-14.2007	-60.203	-4.30021	15.9	1.13571	4	4	0.251572	1
28	RRMS	F	22	8	3	4.57	0.75	-88.02	-11.0025	-41.252	-5.1565	11.3	1.4125	10	43	0.884956	0.232558
29	RRMS	F	22	8	3	4.57	0.75	-88.02	-11.0025	-41.252	-5.1565	11.3	1.4125	10	-	0.884956
30	RRMS	F	18	9	1.5	1.76	0.111111	-80.98	-8.99778	-70.572	-7.84133	10.4	1.15556	1	17	0.0961538	0.0588235
31	RRMS	F	22	5	2	3.9	1	-60.02	-12.004	-56.252	-11.2504	9.3	1.86	1	5	0.107527	0.2
32	RRMS	F	13	9	2.5	3.45	1.66667	-72.43	-8.04778	-9.607	-1.06744	36.8	4.08889	5	60	0.13587	0.0833333
33	PPMS	M	36	9	4.5	6.14	unknown	-163.16	-18.1289	-82.788	-9.19867	8.3	0.922222	5	18	0.60241	0.277778
34	SPMS	F	27	6	6.5	9.08	unknown	-75.57	-12.595	-39.987	-6.6645	7.3	1.21667	9	15	1.23288	0.6
35	SPMS	F	38	4	6	9.08	0.75	-113.18	-28.295	-90.932	-22.733	42.3	10.575	50	110	1.18203	0.454545
36	RRMS	F	22	5	2	3.9	unknown	-28.02	-5.604	35.748	7.1496	1.9	0.38	1	5	0.526316	0.2
37	RRMS	F	22	6	0	0.25	0.833333	-106.02	-17.67	-69.252	-11.542	25.6	4.26667	18	42	0.703125	0.428571
38	RRMS	F	31	3	1	1.77	unknown	-26.61	-8.87	5.717	1.90567	9.4	3.13333	3	18	0.319149	0.166667
39	RRMS	M	35	3	2	4.82	0	-97.65	-32.55	-60.075	-20.025	2.8	0.933333	2	8	0.714286	0.25
40	RRMS	F	34	12	2.5	2.64	unknown	-82.14	-6.845	-25.268	-2.10567	5.1	0.425	2	23	0.392157	0.0869565
41	RRMS	F	38	15	3	2.82	0.4	-83.18	-5.54533	-64.932	-4.3288	26	1.73333	6	42	0.230769	0.142857
42	RRMS	M	22	12	1	0.64	1.33333	-45.02	-5.00222	9.748	1.08311	25.4	2.82222	0	71	0	0
